# Supplementary material for: Machine learning guided aptamer refinement and discovery
Source: Nat Commun. 2021 Apr 22;12:2366. doi: 10.1038/s41467-021-22555-9 (PMC8062585; doi:10.1038/s41467-021-22555-9)
Supplement: Supplementary file 4 — Source Data [file 41467_2021_22555_MOESM4_ESM.xlsx]

## Sheet: Fig 4C and 4D
Concentration (nM)	G12	G12_23	G13	G13_23
0	260	260	260	260
1	2115	1365	1622	6610
2	3859	2678	2885	9774
4	5528	3788	4032	11676
8	8770	6477	6275	14005
16	11533	9086	8277	14789
32	13513	11111	9627	15069
64	16167	13813	11358	16938
128	16167	13986	11372	16030
256	15823	13765	11200	15197
512	17572	15488	12389	17230
1024	16580	14571	11740	15856
